# Supplementary material for: Structural Equation Modeling of Drivers’ Situation Awareness Considering Road and Driver Factors
Source: Front Psychol. 2020 Jul 21;11:1601. doi: 10.3389/fpsyg.2020.01601 (PMC7385403; doi:10.3389/fpsyg.2020.01601)
Supplement: FILE S1 — The raw data of this study. [file Table_1.XLS]

## Sheet: SEM-SA
	Road characteristics			Driver characteristics			Driver states		Cognitive abilities				Distracting elements						SA
ID	R1	R2	R3	Gender	Age	Experience	S1	S2	C1	C2	C3	C4	D1	D2	D3	D4	D5	D6	SA11	SA12	SA13	SA14	SA21	SA22	SA23	SA24	SA25	SA26	SA31	SA32	SA33
1	1	4	4	1	3	2	4	7	7	3	7	5	2	3	3	4	1	3	7	4	6	5	6	4	5	2	1	2	6	6	3
2	4	4	4	0	2	1	4	4	6.5	5	5	5	3	4	1	2	2	4	4	4	4	4	4	4	4	4	4	4	4	5	4
3	5	4	5	1	3	2	5	5	5	4	5	5	4	2	3	4	3	3	5	6	5	5	5	5	5	4	5	6	6	6	5
4	4	4	5	0	3	2	4	5	4.5	5	4	4	2	5	2	6	2	3	4	4	5	5	4	4	4	4	4	4	4	4	4
5	4	4	4	1	4	3	5	5	7	7	7	7	1	3	1	1	1	2	5	6	6	7	6	7	7	7	7	6	7	6	6
6	6	6	6	0	2	1	7	7	6	4	4	5	4	7	1	4	1	1	5	5	2	5	5	5	5	5	5	5	5	6	5
7	4	5	4	1	3	2	4	4	5	5	5	5	2	3	3	3	3	4	4	5	5	5	5	5	5	5	5	5	5	5	5
8	4	4	4	1	4	2	4	5	6.5	4	5	3	3	4	3	3	2	4	4	4	3	4	4	4	4	4	4	4	4	4	4
9	4	3	3	0	2	1	4	5	7	6	6	5	2	2	2	2	2	2	4	4	5	5	5	6	6	5	5	5	6	4	3
10	4	5	4	1	2	1	4	4	5	4	4	4	3	4	3	5	3	3	3	4	4	4	5	4	4	5	4	5	5	5	5
11	4	4	4	1	3	2	7	7	7	7	4	4	3	2	3	4	1	3	5	4	3	4	4	4	4	4	4	4	4	4	4
12	4	4	4	0	2	1	5	5	6	5	4	4	3	4	3	2	2	4	5	3	4	5	4	5	5	3	5	4	5	4	4
13	4	4	4	1	3	1	5	5	2.5	4	5	5	4	3	3	4	3	4	5	4	5	4	4	4	5	5	4	5	5	4	5
14	3	3	1	1	2	2	4	4	7	5	7	5	1	1	1	3	4	1	7	6	7	7	7	7	7	7	7	4	7	6	7
15	4	4	5	1	3	3	6	6	6	7	7	7	1	2	2	2	1	2	5	5	6	7	6	7	6	6	6	6	7	7	6
16	4	4	4	1	4	3	4	4	7	4	4	6	2	4	1	6	1	2	5	4	7	6	5	5	5	4	4	4	5	3	3
17	2	1	1	1	4	3	4	4	7	7	7	7	2	2	1	1	2	1	7	5	6	7	7	7	7	7	7	6	7	7	7
18	5	5	6	0	4	2	4	4	7	7	6	4	1	2	1	3	3	1	6	7	6	7	6	6	7	5	6	7	7	6	5
19	3	4	5	1	3	3	4	3	6.5	5	5	6	1	3	1	3	3	3	6	3	5	6	5	5	4	5	5	5	6	4	7
20	4	4	3	1	4	3	5	5	7	5	6	6	1	2	1	3	2	2	6	5	5	6	6	6	6	6	6	5	7	5	6
21	4	5	4	1	2	1	7	6	7	6	7	7	1	1	1	2	2	2	5	5	5	6	6	6	6	6	6	5	6	5	5
22	5	5	5	1	2	2	5	5	6	6	5	5	2	2	2	3	3	3	5	5	5	5	5	5	5	5	5	4	5	5	4
23	4	4	4	0	3	3	5	5	5.5	4	5	4	3	5	3	3	2	3	5	5	5	5	4	5	5	4	5	5	5	4	4
24	3	2	3	0	4	2	5	5	5	4	5	5	4	5	2	2	2	3	5	5	5	5	5	5	5	5	5	4	5	5	5
25	5	5	5	1	2	2	4	4	2	3	2	2	4	4	4	4	4	4	3	3	3	3	4	4	3	2	2	2	3	4	4
26	4	3	4	1	3	3	4	3	7	7	7	7	1	1	1	1	2	3	4	6	6	6	6	5	5	6	6	3	6	6	6
27	4	5	4	0	3	1	4	5	6	3	3	4	3	5	2	5	3	4	5	5	3	5	4	4	6	5	4	3	5	3	4
28	4	3	4	1	3	2	4	3	6.5	4	4	5	3	3	2	4	3	3	6	4	5	6	5	5	5	4	5	4	5	5	4
29	6	4	6	0	2	1	4	6	4.5	2	2	3	5	5	4	5	2	3	5	5	4	4	3	3	4	4	6	4	4	4	4
30	4	3	5	1	2	3	4	4	5	3	4	3	4	4	3	7	2	2	4	3	4	5	4	4	5	3	3	3	4	5	4
31	5	5	5	1	3	2	5	4	7	6	6	5	1	4	1	3	1	1	7	6	4	7	7	6	7	4	6	4	6	4	5
32	7	7	3	1	2	1	4	3	7	5	5	6	1	1	1	4	2	3	6	4	4	4	5	4	5	6	6	6	6	4	3
33	4	3	3	0	3	3	4	4	4	4	5	5	4	4	3	3	3	3	4	4	5	5	5	5	5	4	5	5	5	5	4
34	4	4	4	0	4	2	5	5	5	5	5	5	4	3	3	3	3	2	4	4	4	4	4	5	5	5	5	5	4	4	5
35	4	4	2	1	2	2	4	4	5	4	6	5	3	4	2	3	3	1	6	5	6	6	7	6	6	4	5	4	7	5	6
36	4	4	7	1	4	3	4	4	5	4	5	4	2	3	4	4	4	3	5	5	5	5	5	5	5	4	5	5	5	4	5
37	6	7	6	1	4	1	6	7	7	5	5	7	1	3	1	1	2	2	5	5	3	6	5	5	7	4	7	5	5	5	4
38	7	7	7	1	3	3	4	4	6	6	6	4	3	1	1	4	3	3	6	4	4	6	6	6	5	3	6	3	6	6	3
39	4	4	4	1	2	2	6	5	1	1	1	1	5	7	2	5	2	7	4	4	4	4	4	4	4	4	4	4	4	4	4
40	2	2	2	1	3	2	5	7	1	1	2	2	4	4	4	6	3	4	6	5	6	6	5	6	6	6	6	5	6	4	4
41	4	3	4	0	2	2	4	6	5	4	4	5	2	3	2	2	2	2	5	5	5	5	5	5	5	5	5	5	5	5	5
42	4	1	2	1	4	1	5	5	7	6	6	6	4	6	5	4	6	4	7	7	4	7	5	5	5	4	4	4	4	6	6
43	7	6	4	0	3	2	5	5	7	5	5	5	2	5	2	7	4	4	5	4	5	5	5	5	4	4	7	4	5	5	4
44	7	7	4	1	2	1	5	3	4	3	5	4	3	4	4	5	4	4	4	4	3	4	5	5	4	4	3	3	4	4	3
45	4	3	5	1	3	1	6	4	7	5	5	5	4	4	2	3	3	2	6	5	5	5	5	5	5	5	4	4	6	5	5
46	4	5	4	0	2	1	4	3	4	2	1	4	3	5	2	5	4	5	3	5	3	3	3	4	4	5	4	4	3	4	4
47	4	4	4	1	3	2	5	5	7	4	6	6	4	5	4	5	2	3	6	6	5	6	6	6	5	4	5	4	6	6	7
48	4	4	4	0	2	1	4	5	4	4	3	4	2	3	1	3	2	3	4	4	4	5	4	4	5	4	4	3	5	4	4
49	4	4	4	1	2	1	4	5	6	5	5	4	2	3	1	3	2	4	5	4	5	5	3	5	6	2	5	3	4	5	4
50	4	3	3	0	2	2	4	3	1	4	1	3	2	4	2	5	4	2	5	4	3	4	4	3	4	4	4	3	3	4	4
51	4	4	4	1	3	3	6	5	7	5	6	5	4	4	3	3	3	2	7	5	5	7	7	6	7	6	5	5	7	6	5
52	4	4	4	0	3	2	4	4	6.5	6	5	4	1	3	1	2	1	2	4	4	4	5	4	4	4	4	4	4	4	4	4
53	3	3	3	1	2	3	5	4	4.5	4	5	5	2	4	2	3	1	2	5	4	4	5	5	5	5	4	4	5	5	5	4
54	3	3	4	0	2	3	4	5	4.5	5	5	5	4	5	4	4	5	4	4	5	5	3	5	5	4	5	5	5	5	5	5
55	4	3	4	0	3	2	5	5	7	4	6	6	3	1	1	4	2	2	5	5	4	5	5	5	5	4	5	4	5	5	4
56	4	3	5	0	2	1	4	3	4.5	3	3	4	2	4	2	2	3	4	3	4	3	5	4	5	4	3	5	5	4	3	3
57	3	4	4	1	2	2	4	4	4.5	4	4	4	2	5	2	3	4	4	4	4	3	4	2	4	5	3	5	3	4	4	4
58	2	2	5	1	3	2	6	6	6	6	6	6	2	3	2	5	2	2	6	6	6	6	6	6	6	6	6	6	6	6	6
59	6	6	6	1	4	2	4	4	6	6	7	6	4	4	3	5	2	2	4	3	5	5	5	5	4	4	3	4	4	4	3
60	4	4	4	1	2	2	4	4	4	4	4	4	4	4	4	4	4	4	4	4	4	4	4	4	4	3	4	4	4	4	3
61	4	4	4	1	2	1	4	5	6	4	4	5	2	2	3	4	3	3	4	4	5	5	5	4	4	4	4	4	4	5	4
62	4	3	5	1	3	1	5	5	6.5	6	6	5	2	4	1	3	3	2	5	5	4	5	6	5	5	5	4	3	5	5	4
63	3	3	6	1	3	1	6	6	6.5	6	5	6	2	4	3	4	3	3	5	5	4	5	5	4	5	4	5	4	6	5	2
64	4	3	5	0	2	3	5	4	4	4	4	5	3	5	2	4	4	3	5	5	4	5	4	4	5	4	4	5	5	3	4
65	4	4	4	0	2	2	5	5	5	4	5	4	3	1	1	4	2	2	5	4	5	5	4	4	4	5	5	4	5	5	4
66	4	5	5	0	2	1	5	5	4.5	5	4	3	1	1	1	5	4	3	3	4	2	3	2	4	5	3	5	4	5	5	5
67	1	2	2	1	3	3	7	4	5.5	4	7	4	3	4	4	7	4	1	6	7	6	6	7	7	7	1	7	1	7	5	1
68	4	4	4	1	2	1	4	4	5	4	5	5	4	4	4	4	3	3	4	4	3	5	5	5	5	5	5	4	5	5	4
69	4	4	4	1	4	2	6	5	7	6	7	6	2	4	1	4	3	3	4	4	7	6	6	6	5	5	5	5	5	5	5
70	3	3	3	0	2	1	7	7	5.5	4	5	5	2	4	4	4	4	5	5	5	5	5	5	5	4	3	4	3	4	4	4
71	3	2	2	1	4	2	5	5	6	7	6	6	4	5	3	3	4	4	5	5	6	6	6	5	6	5	5	5	5	6	5
72	4	4	4	1	3	2	4	5	4	5	6	6	4	5	4	3	2	4	6	4	5	5	5	4	5	5	5	3	6	6	4
73	4	4	5	1	3	3	4	4	7	6	5	6	2	1	1	3	1	2	5	4	5	5	5	5	5	4	5	4	5	5	4
74	4	5	5	0	2	1	5	4	4.5	4	4	4	1	5	2	3	4	4	4	4	4	4	4	4	4	4	4	4	3	3	3
75	4	4	5	0	2	1	4	5	5.5	4	2	3	3	3	3	3	2	2	5	3	3	3	2	3	3	2	2	2	2	2	2
76	4	4	4	1	2	2	4	5	5	4	5	4	4	3	1	2	4	3	5	5	4	5	4	5	5	4	4	4	5	3	3
77	2	2	3	1	2	2	5	5	5	5	4	5	3	3	2	2	3	3	5	5	5	4	5	5	5	5	5	4	4	4	4
78	4	4	4	1	3	2	5	5	6.5	5	6	5	4	5	4	5	3	4	5	4	5	5	5	5	5	4	5	4	7	5	7
79	4	3	3	1	3	1	4	4	5	5	5	5	2	4	1	4	4	4	5	5	5	5	5	5	5	5	5	5	5	5	5
80	4	4	4	0	2	1	4	4	4	1	1	4	1	3	1	1	4	1	4	4	4	4	4	4	4	4	4	4	4	4	4
81	5	5	5	1	3	1	5	7	4.5	7	6	4	1	4	1	1	1	1	3	4	3	7	5	5	5	6	4	4	4	4	4
82	5	4	5	0	2	1	4	5	5.5	4	4	4	1	2	2	2	2	2	4	3	4	6	3	4	4	3	3	3	5	4	3
83	4	4	4	0	2	3	4	4	4.5	4	4	4	4	4	4	4	4	4	4	3	3	3	2	3	3	3	4	4	4	4	4
84	3	2	1	1	4	1	7	7	7	5	7	7	2	1	1	1	2	2	7	6	4	6	4	5	5	4	5	5	6	5	4
85	4	1	4	1	3	2	4	4	7	4	5	6	2	4	1	3	3	3	4	6	5	5	5	5	5	5	5	5	5	5	5
86	4	4	7	1	2	1	5	5	6.5	4	4	2	2	1	1	4	3	3	4	4	4	4	4	4	4	4	5	3	5	5	4
87	3	5	4	1	2	1	4	4	4.5	5	5	5	3	5	3	4	3	4	4	4	4	4	4	4	4	4	5	3	5	5	4
88	4	4	5	1	2	1	4	4	5.5	3	5	5	4	4	2	4	3	3	5	4	4	5	5	4	4	4	4	4	4	4	4
89	1	1	4	0	2	1	1	4	5.5	4	6	4	2	4	1	3	2	2	4	4	4	5	4	4	5	4	4	3	4	3	3
90	6	6	6	0	2	2	4	2	3	1	2	2	3	2	4	2	2	2	2	3	3	3	3	3	3	3	3	3	3	4	4
91	5	5	5	1	3	3	4	5	6	4	5	6	5	4	3	2	2	2	5	4	4	5	5	6	6	5	4	5	6	4	4
92	2	2	4	0	2	3	5	4	6	1	7	4	5	5	3	3	7	1	5	5	5	5	5	3	3	3	4	2	4	5	2
93	7	6	3	1	4	2	4	4	7	4	7	7	3	3	4	3	3	3	5	4	4	4	5	4	5	4	4	4	4	4	4
94	5	4	5	1	3	2	7	7	5	5	5	5	3	4	2	2	1	2	5	5	5	5	5	5	5	5	5	5	5	5	4
95	7	3	2	1	4	2	4	3	7	6	7	7	3	5	5	7	2	5	6	5	5	6	7	6	7	5	4	4	7	6	5
96	4	4	4	1	2	2	4	4	4	4	4	5	4	3	4	3	1	3	4	4	5	5	5	4	5	4	4	4	4	4	4
97	4	4	4	1	3	3	5	5	6	5	6	6	2	3	2	4	4	2	5	3	5	5	5	4	4	5	5	3	6	5	5
98	3	3	3	1	2	1	5	5	1	1	1	1	2	2	2	5	3	4	5	5	5	5	5	5	5	5	5	5	5	5	5
99	4	6	7	0	3	3	4	5	7	5	5	5	3	4	3	3	2	2	4	4	4	5	4	3	2	4	4	4	5	4	4
100	4	4	4	1	3	1	4	4	6	6	6	6	3	6	2	6	6	4	4	4	4	4	4	4	6	4	6	5	7	7	4
101	4	4	4	1	3	2	4	3	6	4	5	5	3	4	3	5	3	3	5	5	5	5	5	5	5	5	5	3	4	5	5
102	4	4	4	1	2	2	7	6	7	6	6	7	3	4	4	4	3	4	5	4	5	5	4	6	5	4	5	4	4	5	5
103	4	7	4	0	4	3	4	5	7	7	7	7	2	2	3	2	2	2	5	4	5	5	5	5	5	5	5	5	5	5	5
104	4	4	3	1	2	1	4	5	5.5	3	3	5	4	6	4	7	6	6	4	5	4	5	4	3	5	4	4	3	5	4	5
105	4	4	4	1	2	2	4	4	5	5	5	6	2	3	3	3	3	3	4	4	4	4	4	5	5	5	5	5	5	5	5
106	4	4	7	1	3	1	4	4	7	4	4	4	2	5	3	4	4	3	5	2	4	5	5	4	5	4	4	4	5	5	3
107	4	4	2	1	2	2	6	3	6	5	6	6	4	5	2	5	4	3	6	6	6	6	6	6	6	6	6	6	6	6	6
108	4	4	4	0	4	2	7	7	5	5	5	5	2	2	2	2	2	2	4	4	4	4	4	3	4	4	4	4	4	4	4
109	4	4	1	0	3	3	6	5	7	7	7	7	1	1	1	1	1	1	4	7	7	7	7	7	7	7	7	7	7	7	7
110	4	5	5	0	2	1	4	4	5.5	1	1	1	1	3	1	1	1	1	5	5	3	4	4	4	6	4	4	1	4	4	1
111	3	3	4	1	3	1	4	4	4.5	4	4	5	3	3	3	3	4	3	4	4	4	5	5	5	5	5	5	5	5	5	5
112	5	5	5	1	3	1	5	5	5	5	4	5	3	5	3	4	3	3	5	4	5	5	4	4	5	4	4	5	4	5	4
113	3	3	3	1	2	1	4	4	5	5	5	4	2	4	2	3	2	2	5	4	4	4	4	4	4	4	4	5	5	5	5
114	4	4	4	0	2	3	7	7	7	7	7	7	1	1	1	1	1	1	4	4	4	4	4	4	4	4	4	4	4	4	4
115	2	2	3	1	3	2	4	4	5.5	6	5	5	4	4	2	4	4	3	6	6	5	6	5	5	4	4	4	4	4	4	5
116	6	3	3	1	2	1	5	6	5.5	4	4	5	4	3	2	3	3	5	5	4	5	5	5	5	5	5	4	5	5	5	5
117	4	4	5	1	2	2	4	4	5	5	4	5	3	3	1	4	4	2	5	5	5	4	4	5	5	4	5	5	4	4	4
118	5	5	5	1	2	1	4	3	4.5	4	5	4	3	4	2	3	2	4	5	4	5	5	5	5	5	5	4	4	5	4	4
119	4	4	5	1	3	3	7	5	7	7	7	7	1	3	1	4	2	5	5	5	3	7	7	7	7	7	7	7	7	7	7
120	4	4	4	1	2	1	5	5	4	4	4	4	4	4	4	4	4	4	4	4	4	4	4	4	4	4	4	4	4	4	4
121	5	6	7	0	2	1	6	6	4.5	5	4	5	2	1	2	2	2	2	4	4	4	4	4	4	4	4	5	5	4	4	4
122	4	5	5	1	3	2	5	4	5.5	4	5	5	3	4	3	3	4	5	3	4	3	5	5	5	6	5	5	3	4	4	5
123	4	4	2	1	2	2	4	4	7	7	6	6	4	5	4	6	3	4	7	7	5	6	6	7	7	7	5	7	7	5	6
124	4	4	4	1	3	2	4	5	6	6	6	6	3	3	3	3	3	3	4	4	4	4	4	4	4	5	5	4	5	5	5
125	4	3	2	1	2	2	5	6	6	6	6	6	2	2	2	2	2	2	5	5	5	5	5	6	6	6	6	6	6	6	6
126	4	3	3	1	4	1	3	7	6	3	3	4	2	3	1	3	2	3	5	4	6	5	4	4	4	3	3	3	5	4	3
127	1	1	1	1	2	3	7	7	7	7	7	7	1	3	1	1	1	1	7	4	7	7	7	4	4	7	1	4	7	7	7
128	4	4	5	1	4	1	6	5	4	3	5	5	1	2	1	3	2	3	5	4	7	7	6	6	7	4	7	7	7	5	5
129	3	3	3	0	2	2	4	5	7	5	6	5	4	4	4	4	2	2	5	5	4	5	5	5	5	4	4	3	4	4	4
130	4	4	4	1	3	2	4	4	7	6	5	5	4	4	3	5	2	5	6	5	5	4	5	5	5	4	5	6	4	5	5
131	5	5	4	0	3	1	5	4	4	4	4	4	1	4	1	5	3	3	5	4	4	4	4	5	5	4	5	4	5	4	3
132	2	1	6	1	2	2	4	3	7	7	7	6	4	2	1	2	2	2	6	6	7	7	7	5	7	7	7	3	7	6	6
133	4	4	4	1	3	1	4	4	4.5	5	5	4	4	4	4	4	4	4	5	5	4	5	5	5	5	5	4	3	5	5	4
134	4	6	6	0	3	1	5	5	5	4	4	4	2	4	3	3	2	3	4	2	3	3	4	4	3	3	3	4	4	4	4
135	4	2	4	1	3	2	4	5	7	5	7	5	4	5	3	3	3	3	5	5	5	5	5	5	6	5	5	4	5	5	5
136	4	4	4	1	3	2	5	4	7	7	7	7	4	5	3	6	4	4	5	5	4	4	5	5	4	5	5	5	5	5	5
137	3	3	5	1	2	2	4	5	5.5	4	5	4	5	4	3	4	5	5	5	3	3	5	4	5	3	3	3	5	5	5	2
138	7	7	5	0	4	2	3	3	7	7	7	7	4	4	3	7	3	3	3	7	7	7	7	7	7	7	7	7	7	7	7
139	5	5	6	1	3	2	6	6	6.5	5	7	6	4	4	3	3	2	3	6	7	5	6	5	6	5	4	6	4	7	5	4
140	4	4	5	1	3	1	4	5	6.5	4	5	7	1	4	1	3	1	4	6	5	5	6	6	7	6	5	4	4	5	4	4
141	4	4	5	1	2	3	4	4	4	4	4	4	5	5	2	4	4	4	4	4	4	4	5	5	5	4	4	4	4	4	4
142	4	4	5	0	3	2	5	5	7	3	3	5	2	4	2	3	1	2	7	5	5	6	4	5	5	4	3	3	6	3	3
143	4	4	4	1	2	3	5	5	4.5	4	5	5	4	3	2	3	3	2	3	4	5	5	5	5	4	5	5	4	5	4	5
144	4	4	4	0	3	2	4	4	6	6	6	6	1	3	1	2	2	2	4	4	4	6	6	4	4	5	5	4	5	6	6
145	4	5	3	1	3	1	6	7	7	5	7	5	2	4	1	3	2	2	6	6	4	6	4	4	4	2	4	3	6	6	4
146	7	7	6	1	3	2	5	5	6	4	6	5	2	4	2	2	2	3	6	5	5	6	6	6	5	5	5	4	6	6	4
147	4	3	4	1	2	3	4	4	6	4	7	5	3	4	4	5	3	4	4	4	4	5	5	5	5	4	4	5	5	5	4
148	4	4	4	0	3	1	4	5	7	4	6	4	1	4	1	1	2	1	7	5	4	6	6	6	6	4	5	3	6	6	3
149	3	2	4	1	4	3	4	4	7	6	6	5	2	4	2	3	3	3	6	6	6	6	6	6	6	5	6	6	5	5	4
150	5	5	5	1	3	3	5	4	5	4	5	5	4	3	4	3	3	3	5	4	5	5	5	5	5	4	4	4	5	5	5
151	4	4	4	0	2	2	4	4	2	1	1	1	1	1	1	1	1	1	4	4	4	4	4	4	4	5	4	4	4	4	4
152	2	2	4	1	3	3	4	4	5.5	4	6	6	4	2	3	4	2	3	6	4	4	4	6	4	3	6	3	3	7	5	7
153	4	2	2	0	2	2	4	4	6	4	5	4	1	3	1	4	3	3	4	4	4	5	4	4	4	5	5	4	3	3	4
154	1	4	7	1	4	3	7	5	7	6	7	7	1	1	1	1	1	2	7	7	7	7	7	7	7	7	7	7	7	7	7
155	2	4	4	1	4	3	5	5	7	4	6	7	5	5	3	7	5	4	4	4	7	7	7	7	5	7	4	3	7	5	7
156	4	4	5	0	2	1	4	5	4.5	5	5	4	1	3	1	2	3	2	5	2	4	5	4	4	4	3	4	3	4	5	5
157	4	1	7	1	4	2	4	3	7	4	7	6	4	4	4	4	2	4	7	7	4	7	7	7	7	4	7	4	7	7	7
158	3	4	4	1	2	1	7	4	6	4	6	7	2	4	4	3	3	4	4	5	5	6	4	4	5	4	4	5	5	4	4
159	4	4	5	1	2	1	4	5	4.5	4	3	3	2	2	2	3	3	4	4	3	4	3	4	4	5	3	5	3	4	4	3
160	4	4	4	0	2	3	5	4	4.5	4	4	4	4	5	3	4	3	4	4	3	4	5	4	4	3	5	4	3	5	4	5
161	4	4	6	1	2	2	5	5	5.5	4	3	3	3	4	4	7	4	3	5	3	5	5	5	5	5	5	4	3	5	5	4
162	4	4	4	1	4	3	7	7	7	7	5	7	1	3	1	3	1	1	7	7	7	7	7	7	7	7	7	7	7	7	4
163	4	4	4	0	2	3	4	5	5	3	4	4	1	3	3	4	4	3	4	5	5	5	5	4	4	3	4	3	4	3	3
164	3	4	4	1	3	2	4	5	5	5	5	5	3	2	2	5	3	2	4	4	5	5	5	5	5	5	5	5	5	5	3
165	4	4	5	0	3	2	5	5	7	5	5	5	2	2	2	3	2	2	5	5	5	5	4	5	5	4	5	5	5	4	3
166	1	2	4	0	2	1	6	7	6.5	5	5	5	1	1	1	1	1	2	4	2	4	3	3	3	4	3	4	4	4	4	5
167	3	3	3	1	4	3	3	4	6	4	6	6	5	5	4	4	5	5	6	4	5	6	6	6	6	5	6	6	6	6	5
168	4	4	5	0	2	1	4	5	4	4	4	4	2	3	3	2	2	3	4	4	4	5	5	5	5	4	5	5	4	5	4
169	1	1	2	1	4	2	5	6	7	7	5	4	3	5	2	5	4	4	7	7	6	7	7	7	7	4	7	5	7	7	4
170	4	4	4	1	2	2	4	5	5	3	6	4	4	1	1	5	1	2	4	4	3	5	5	5	5	4	5	4	6	3	5
171	4	4	4	1	2	1	7	7	4	6	6	7	3	4	4	4	3	5	4	4	4	4	4	4	4	4	4	4	4	4	5
172	4	3	5	1	3	3	4	5	7	6	7	7	3	4	3	4	2	3	7	7	7	7	7	7	7	7	7	7	7	7	7
173	7	7	6	0	2	1	4	4	5	4	5	4	1	1	1	1	1	1	4	3	1	4	3	6	6	4	3	3	5	4	3
174	6	6	6	1	3	2	4	4	4.5	5	5	5	2	3	2	3	3	2	5	5	5	5	5	5	5	4	5	4	5	4	4
175	4	2	4	0	3	1	4	4	5.5	4	4	5	5	1	1	4	1	4	4	4	4	4	4	4	4	4	4	4	5	4	4
176	6	6	4	0	2	1	4	4	5	3	4	4	1	2	2	2	3	3	4	4	3	4	3	3	4	2	3	2	2	2	2
177	4	2	4	1	3	1	5	4	6.5	3	6	5	4	5	3	5	3	4	6	4	4	6	5	4	6	4	3	4	6	5	2
178	1	4	4	1	3	3	4	4	7	7	7	7	4	4	5	2	4	3	6	5	7	7	7	7	7	7	7	4	7	7	7
179	4	4	5	1	2	1	5	5	4	4	4	4	4	4	4	4	4	4	4	3	3	5	4	4	4	4	4	3	5	4	4
180	3	2	1	1	4	3	5	5	7	6	6	6	2	4	2	4	4	4	7	6	6	7	6	6	6	6	7	6	7	7	6
181	3	3	2	1	2	2	4	5	5	6	5	6	2	5	3	4	3	4	6	6	6	6	5	5	5	5	5	3	4	5	5
182	4	5	4	1	4	2	5	6	5.5	5	6	6	2	3	1	2	2	2	5	5	5	4	5	5	6	6	3	5	5	5	4
183	4	4	3	1	3	3	4	4	7	7	7	7	1	5	2	5	1	4	5	5	7	7	7	7	7	6	5	7	7	7	7
184	4	3	3	1	2	2	4	5	6	5	5	5	3	4	2	6	4	4	5	5	5	5	6	6	5	5	5	4	5	6	4
185	4	4	4	0	3	2	4	4	5	5	5	5	1	1	1	1	1	1	4	4	4	4	4	4	5	5	5	5	5	5	5
186	2	2	5	0	3	2	6	6	5.5	5	5	6	2	1	1	5	1	3	5	5	5	6	6	5	5	4	4	3	5	6	4
187	3	3	3	1	2	2	4	4	7	5	4	7	5	5	2	6	4	4	4	5	5	5	5	5	5	5	5	4	4	6	5
188	4	4	4	0	3	3	7	7	7	7	6	7	3	4	3	3	1	4	7	7	7	7	7	7	7	7	7	6	7	5	7
189	4	4	4	0	2	2	6	6	5	5	5	5	1	1	2	1	1	1	5	5	5	5	5	5	5	5	5	5	5	5	5
190	5	5	4	1	3	1	5	6	5	5	4	5	4	3	4	3	3	3	4	5	4	5	5	5	5	4	4	5	4	5	4
191	3	3	4	1	2	2	4	4	5	6	5	5	4	5	3	3	3	4	4	5	5	5	4	5	5	4	4	5	5	5	4
192	4	4	5	1	2	2	4	4	5	4	5	5	5	4	5	5	5	5	4	4	5	5	5	5	5	5	5	4	5	5	5
193	4	2	3	0	3	3	4	5	7	7	7	5	3	4	4	4	2	3	5	5	5	5	5	6	6	4	6	4	7	6	4
194	5	3	3	1	2	1	4	5	5	3	5	3	1	1	1	2	2	1	4	2	2	5	2	4	3	4	5	4	5	2	2
195	5	4	4	1	3	2	4	5	5	3	5	4	2	1	1	3	2	3	6	4	4	6	5	6	5	3	6	4	6	6	4
196	4	4	4	1	3	1	4	4	4	4	4	4	4	4	4	4	4	4	4	4	4	4	4	4	4	4	4	4	4	4	4
197	5	5	5	1	2	2	7	7	5	5	5	6	3	5	2	4	4	5	4	5	4	5	6	4	4	6	4	4	7	6	5
198	1	1	1	1	2	2	4	3	6	5	5	6	6	6	6	6	6	6	7	6	6	6	6	6	6	6	1	1	7	6	1
199	4	4	4	0	3	2	7	7	5	5	5	5	1	2	1	1	1	2	5	5	5	5	5	5	5	4	5	5	5	5	5
200	3	3	4	0	3	2	4	5	5	4	6	5	4	5	4	5	4	5	5	4	5	4	6	5	6	5	4	4	6	5	4
201	4	4	4	0	3	1	4	5	5	4	4	4	2	4	2	3	2	3	4	4	4	5	5	5	4	4	4	4	5	4	5
202	3	2	2	1	2	2	5	5	6.5	5	6	5	3	4	2	6	4	4	6	5	4	6	6	5	5	4	6	4	5	6	4
203	3	4	3	1	4	2	5	5	5	6	6	6	2	2	2	3	3	3	4	6	3	5	6	6	6	5	5	5	5	5	5
204	5	5	4	1	3	3	4	3	7	5	7	7	1	1	1	5	2	4	6	5	7	7	6	5	6	5	6	5	5	6	5
205	4	4	4	1	3	1	5	5	6	4	5	4	3	4	2	4	2	3	4	5	4	4	5	5	5	4	5	4	5	5	4
206	4	5	5	1	3	1	4	5	4.5	4	6	4	2	4	3	2	2	4	5	4	3	5	5	5	6	4	4	3	4	3	2
207	3	3	4	1	2	3	4	4	6.5	6	5	5	4	6	5	7	6	4	5	5	6	6	5	5	5	4	4	2	6	6	5
208	4	4	4	0	2	1	4	7	5	4	4	4	3	4	2	3	3	5	5	4	4	4	4	4	4	4	4	3	4	3	4
209	7	5	3	1	2	2	4	3	4.5	5	5	4	5	5	3	5	5	5	4	4	5	4	5	5	5	4	5	5	5	4	5
210	3	3	3	1	2	2	5	5	5	5	5	5	3	3	3	3	3	3	5	5	5	5	5	5	5	3	5	3	5	5	5
211	4	4	4	1	3	2	4	4	7	4	4	4	2	3	2	2	2	2	7	4	7	7	7	7	4	4	4	4	4	4	4
212	4	3	3	1	3	3	6	6	7	7	6	7	2	1	1	3	2	2	5	6	7	7	7	6	6	6	7	7	7	7	5
213	3	4	4	0	2	2	4	4	5	5	5	5	2	5	4	5	3	1	4	4	4	4	4	4	5	4	5	3	5	4	4
214	4	4	5	0	3	1	4	4	4	5	4	2	2	4	2	3	3	4	5	5	3	7	7	5	5	5	5	5	3	3	3
215	4	5	7	1	2	2	6	6	7	6	6	6	4	1	1	3	2	3	5	5	4	5	4	5	6	4	5	6	6	4	5
216	2	3	2	1	2	1	6	5	5	4	5	4	3	4	2	4	4	4	5	4	4	4	4	4	4	4	4	5	4	4	4
217	5	5	2	1	3	3	6	6	7	7	7	7	1	1	1	2	3	4	6	6	6	6	6	6	6	6	6	6	6	6	6
218	5	5	5	1	2	2	5	5	5.5	5	6	4	4	4	3	4	2	4	4	4	4	4	5	5	5	4	5	4	5	3	3
219	4	4	7	1	3	2	4	5	7	4	7	4	2	3	3	3	1	1	7	7	5	5	5	5	6	4	5	4	5	5	5
220	5	6	2	1	2	1	6	6	3.5	4	4	5	3	1	1	3	4	3	5	5	4	5	5	5	5	4	4	6	6	4	3
221	4	5	5	1	3	1	4	4	4	3	5	3	4	3	3	4	4	4	5	3	3	5	5	3	5	3	4	3	5	5	3
222	4	4	5	0	2	1	5	5	4.5	4	5	4	2	4	2	2	2	4	5	5	4	5	4	5	5	4	5	4	5	4	4
223	4	2	6	1	2	2	4	5	6	5	4	6	1	3	1	4	2	1	6	6	5	6	5	6	6	5	6	5	6	6	6
224	5	5	7	1	3	2	4	6	6	5	7	5	3	3	3	3	3	3	6	3	3	4	5	5	5	4	4	3	5	5	4
225	7	7	7	1	2	1	4	5	1	1	1	1	5	5	4	5	5	4	1	1	1	1	1	1	1	1	1	1	1	1	1
226	4	4	4	1	4	3	5	7	7	7	7	7	4	3	2	2	1	1	4	4	4	7	7	7	7	7	7	4	4	4	4
227	4	4	4	1	3	3	5	4	7	7	7	7	1	1	1	4	3	3	6	4	6	6	6	6	6	6	5	4	5	5	6
228	6	4	3	1	2	2	4	4	5	4	4	5	1	3	3	4	3	3	5	4	5	5	5	5	5	4	4	4	5	4	4
229	5	4	4	1	2	1	4	4	4.5	4	4	5	3	4	4	3	4	5	4	4	4	4	4	4	4	4	4	4	4	4	4
230	4	5	3	1	2	2	4	4	5	5	5	5	4	4	4	4	4	4	4	3	5	3	4	5	5	3	4	3	4	5	3
231	5	5	5	1	2	2	4	4	5.5	6	5	3	4	4	3	3	2	3	4	4	4	5	5	4	5	4	5	5	5	4	3
232	4	4	7	1	2	1	4	5	2	4	2	2	3	1	1	2	2	3	7	7	7	7	7	7	5	6	5	4	4	6	5
233	4	7	7	1	3	2	5	7	7	5	6	6	2	3	1	2	2	1	7	5	6	6	6	6	7	7	7	4	6	6	7
234	4	4	4	0	2	3	4	4	4	4	5	5	3	4	1	2	2	2	4	5	5	5	5	5	6	4	5	3	5	5	4
235	5	5	5	1	2	1	4	5	6	3	6	5	3	3	2	5	3	5	4	4	4	5	4	5	5	5	4	4	4	4	3
236	4	4	4	1	2	1	5	4	7	7	7	7	1	2	2	5	1	2	5	3	5	5	5	5	6	6	5	6	6	5	6
237	6	6	3	1	3	1	4	4	6	5	6	6	1	3	1	3	2	3	6	5	6	7	6	7	6	5	4	5	7	5	5
238	4	4	5	1	3	2	4	6	5	5	4	5	2	2	1	3	2	4	5	5	4	5	4	5	5	4	5	4	5	5	5
239	3	3	3	1	3	3	4	5	5	4	5	5	1	4	1	3	2	2	5	5	5	5	5	5	5	5	5	5	5	5	5
240	4	4	4	1	2	1	5	3	4	7	7	7	2	4	4	3	3	3	4	4	4	4	4	5	4	4	5	4	5	5	4
241	5	4	4	1	2	2	5	5	4	3	5	4	4	5	4	4	2	3	5	5	3	4	4	4	4	4	4	4	4	4	4
242	4	4	4	1	3	2	7	7	7	4	4	3	4	1	2	4	3	4	5	4	3	7	4	4	7	1	4	4	5	5	3
243	5	4	7	0	2	2	4	3	1	1	1	1	2	6	3	2	6	6	2	3	1	2	3	2	3	3	3	2	3	2	1
244	4	4	5	1	3	2	4	4	5	4	5	4	3	4	2	3	3	2	5	4	4	5	4	5	4	4	4	4	5	4	5
245	4	3	3	1	2	1	4	3	7	4	6	4	2	4	1	2	2	2	6	7	6	6	5	7	7	4	7	4	7	3	3
246	4	4	4	1	3	1	4	5	6.5	4	5	3	2	4	3	3	3	4	4	5	5	5	4	4	4	4	4	3	4	4	5
247	4	1	5	1	3	3	4	5	7	4	5	4	3	4	2	3	3	2	6	4	4	4	4	4	4	4	6	4	7	4	3
248	3	3	3	1	2	1	4	4	5	4	4	4	3	2	3	5	1	2	5	5	5	5	5	5	4	5	5	4	4	4	4
249	4	4	4	1	4	2	6	6	5.5	5	5	4	3	4	2	3	3	3	5	5	5	4	4	4	4	4	4	4	5	4	4
250	4	4	4	0	3	1	4	4	6	3	3	5	4	4	4	4	4	4	4	4	4	4	4	4	4	4	4	4	4	4	4
251	3	3	3	0	3	1	4	5	6.5	6	4	4	1	4	1	2	2	3	5	5	5	5	4	5	5	5	5	5	5	5	5
252	1	1	4	0	3	3	4	5	6.5	6	7	6	2	1	1	2	2	2	6	6	7	7	7	7	6	6	6	6	6	7	7
253	5	5	5	0	2	2	4	4	5	5	3	5	4	4	4	3	3	5	5	3	5	4	3	4	4	4	4	4	4	4	4
254	4	4	5	1	2	1	6	5	7	3	6	6	2	2	2	2	2	2	6	5	7	7	7	7	7	5	7	2	7	6	3
255	5	5	5	1	4	3	3	3	4.5	4	4	4	1	3	4	4	2	4	4	4	4	5	5	4	5	4	5	4	5	4	4
256	4	4	4	1	3	3	5	4	4.5	4	5	4	3	3	3	4	2	3	5	5	5	5	5	4	4	4	4	4	4	4	4
257	5	5	5	0	2	1	5	5	4	4	4	4	5	4	4	4	4	4	3	3	1	4	4	4	4	4	4	4	4	4	4
258	7	7	7	1	2	1	7	7	7	7	7	7	1	1	1	1	1	1	7	7	7	7	7	7	7	7	4	5	7	7	7
259	3	1	4	1	3	2	5	6	7	7	7	7	1	1	1	1	1	1	7	7	7	7	7	7	7	7	7	7	7	7	7
260	4	5	5	1	3	1	6	6	5	3	5	3	3	6	3	4	5	4	4	5	3	4	4	3	4	5	4	4	4	3	3
261	4	3	3	1	2	1	6	7	7	7	7	7	5	5	4	4	2	3	5	6	4	6	6	6	6	6	6	4	6	6	5
262	3	3	3	1	3	1	5	5	5	5	5	5	4	4	3	4	3	4	5	4	4	5	5	5	5	5	5	5	5	5	5
263	3	4	5	0	2	1	4	4	2.5	3	4	3	5	5	4	6	5	2	5	3	4	5	4	5	4	3	4	3	5	4	4
264	6	7	7	0	3	1	4	3	4.5	4	4	4	1	3	1	1	1	2	4	3	3	5	4	4	4	3	3	4	4	4	3
265	5	5	5	0	2	1	3	4	5	5	4	4	1	1	1	1	3	2	5	4	3	5	5	4	3	2	5	3	4	4	3
266	4	4	4	0	3	3	4	5	5	5	4	4	4	4	3	5	4	4	5	5	4	5	5	5	5	4	5	4	5	4	4
267	3	3	4	1	3	2	6	6	6.5	5	6	6	4	2	2	4	3	2	6	5	5	5	5	5	6	5	5	6	6	6	5
268	2	2	4	0	2	3	6	5	7	4	6	7	4	3	3	5	2	2	6	4	4	6	4	5	5	6	4	4	5	5	6
269	4	5	4	0	3	1	4	3	4.5	3	3	3	2	4	1	3	4	1	4	4	4	4	3	3	4	3	4	4	4	3	4
270	3	4	5	1	3	1	4	4	5.5	4	4	4	4	5	3	5	4	4	5	4	4	5	4	4	5	5	4	4	4	4	4
271	4	1	4	1	3	2	6	7	7	5	7	6	4	6	3	4	6	6	4	5	6	6	6	6	6	5	6	6	6	6	4
272	4	4	7	1	3	2	2	4	4	5	3	3	3	4	3	4	2	3	3	4	3	3	3	5	5	3	3	5	3	3	3
273	4	5	5	0	3	1	4	5	5.5	4	4	5	2	3	4	3	2	4	5	5	5	5	4	4	5	4	4	4	5	4	3
274	3	3	3	1	3	2	4	5	6	4	4	6	4	5	3	3	4	4	4	5	5	5	5	5	5	5	5	5	4	4	4
275	5	4	6	1	3	2	7	7	6.5	5	6	7	2	3	1	3	1	2	7	6	6	6	6	6	6	5	5	4	6	6	5
276	4	4	4	1	4	3	4	5	4.5	4	3	5	2	3	1	4	1	2	5	4	4	5	4	4	4	4	4	4	5	5	4
277	3	3	4	1	2	1	5	5	6	7	7	5	2	5	3	7	2	3	5	5	5	5	5	5	5	4	5	4	5	5	5
278	5	4	5	1	3	2	4	4	5.5	4	5	4	2	5	2	4	3	4	5	4	4	5	5	4	5	4	4	3	5	5	3
279	5	5	5	1	3	1	4	5	5	4	5	5	4	3	3	5	3	4	5	4	4	4	5	5	4	4	5	5	5	5	5
280	7	5	5	0	2	1	5	5	5.5	4	4	4	1	4	2	2	2	2	4	4	5	5	5	5	5	5	5	5	5	5	5
281	4	4	3	1	2	2	4	4	5	4	4	4	2	4	1	3	4	1	4	4	4	5	4	4	5	4	4	4	4	4	5
282	3	2	1	1	2	1	4	7	5.5	4	7	5	2	3	4	3	3	2	6	4	5	5	6	5	5	4	6	3	6	6	6
283	2	1	1	1	3	2	6	6	5.5	4	5	4	4	5	4	4	3	3	7	6	4	5	5	5	5	5	5	4	6	7	4
284	4	4	5	1	3	1	4	5	5	4	4	4	3	1	1	4	3	3	4	4	5	5	4	5	4	4	4	4	5	4	4
285	3	3	4	0	3	1	4	5	5	4	5	5	2	3	2	3	1	3	5	5	4	4	4	4	5	4	4	4	5	4	4
286	4	4	4	1	2	1	5	5	5	4	5	5	1	4	2	5	2	2	5	5	4	5	5	5	5	5	4	4	5	5	5
287	5	2	7	1	3	2	6	5	7	7	7	4	2	1	3	2	3	3	6	5	5	6	6	5	5	5	5	4	6	5	4
288	4	5	4	1	2	2	4	4	5	3	3	5	4	4	4	4	4	4	4	4	4	4	4	4	4	4	4	4	4	4	4
289	4	5	7	0	4	2	6	5	5	4	4	5	1	3	2	3	1	1	6	6	6	1	5	5	5	5	5	5	6	5	5
290	5	4	4	1	2	2	4	5	6	7	6	6	2	2	2	2	2	2	4	5	4	5	4	4	5	5	5	5	5	5	5
291	4	4	3	1	2	3	5	5	5	5	4	4	6	7	5	7	6	7	5	5	4	7	7	6	6	4	4	4	5	4	4
292	4	5	4	1	3	2	5	6	5	5	5	5	3	3	3	2	1	3	5	5	5	5	5	5	5	5	5	5	5	5	5
293	4	4	3	0	2	1	4	4	7	4	4	4	1	4	1	1	3	2	4	4	4	4	4	5	4	4	4	4	4	4	4
294	3	3	5	0	2	3	4	4	4	4	4	3	3	3	3	4	2	3	4	4	5	5	4	4	5	3	5	4	5	4	3
295	4	4	6	1	2	1	5	4	5	5	5	5	2	3	1	2	2	1	5	4	4	5	5	4	5	3	5	4	5	5	5
296	6	5	4	1	3	1	5	5	5	5	4	5	2	3	1	3	2	1	5	5	5	5	5	5	5	4	4	5	5	5	4
297	4	3	4	0	2	1	7	6	5	5	5	5	3	4	2	3	3	2	7	6	5	4	5	7	7	4	7	4	7	6	3
298	6	4	7	1	2	1	4	3	5	2	2	5	4	3	2	4	2	4	5	2	3	4	5	3	4	4	3	2	5	4	3
299	4	3	5	1	3	3	4	5	4.5	4	4	4	3	4	5	5	3	3	4	5	5	4	4	5	5	5	5	3	4	4	4
300	3	6	6	0	2	1	6	6	7	7	6	4	2	6	5	6	6	6	3	5	6	6	7	6	7	5	6	3	6	6	5
301	5	5	5	1	4	3	6	4	5.5	5	5	5	2	3	2	3	3	3	3	5	5	6	5	5	5	4	5	4	5	5	5
302	4	4	4	1	4	2	4	4	6	6	6	5	2	2	2	3	1	4	4	4	4	4	4	4	4	4	4	4	4	4	4
303	7	4	4	0	2	2	5	5	7	7	7	7	7	3	1	7	1	2	4	5	5	5	5	5	5	5	5	5	5	5	5
304	4	3	3	1	2	2	7	7	7	5	7	5	4	6	4	2	6	6	7	5	5	7	7	6	6	6	6	5	6	5	4
305	3	3	3	1	2	1	4	4	4.5	5	6	5	1	5	3	4	4	4	4	4	3	4	5	5	5	4	4	4	5	5	4
306	4	4	4	1	3	2	6	5	6.5	4	6	5	3	4	3	4	3	3	6	5	5	5	5	5	5	6	4	3	6	5	5
307	4	3	3	1	2	1	4	3	4	3	3	4	5	5	3	5	5	3	3	3	3	3	3	3	4	3	4	3	5	3	5
308	4	3	5	1	3	3	4	5	7	7	7	6	3	4	2	3	2	2	6	5	5	6	5	4	4	4	4	4	4	5	3
309	3	3	4	1	2	1	7	5	6.5	6	6	6	2	4	1	3	3	2	6	5	5	6	6	6	6	6	6	5	5	5	5
310	4	4	4	0	3	1	4	4	6	4	4	4	2	3	1	3	3	3	4	4	4	4	4	4	4	4	4	4	4	4	4
311	4	4	4	1	4	2	5	5	4.5	4	4	4	2	1	1	1	1	2	5	4	4	5	5	5	5	5	5	5	5	5	5
312	4	6	6	1	3	3	4	5	7	7	7	7	2	2	2	3	2	4	3	5	7	7	7	6	6	6	6	2	2	2	4
313	4	4	4	0	4	1	4	4	5	4	4	4	2	4	2	2	2	2	4	4	5	5	5	4	4	4	5	4	5	2	4
314	3	3	4	1	2	1	5	5	7	7	7	7	3	5	3	4	3	5	5	4	4	5	4	5	5	5	5	4	5	5	5
315	5	5	5	1	2	2	4	4	5	5	5	5	2	4	3	4	1	3	3	4	4	5	5	5	5	4	5	1	5	5	4
316	4	5	5	1	2	1	4	5	4.5	4	5	5	3	4	2	3	4	3	5	4	4	5	5	4	5	4	5	3	5	5	5
317	4	5	7	1	3	2	6	6	7	7	7	7	3	5	4	3	1	3	7	5	6	5	6	6	5	6	7	7	5	3	4
318	3	3	3	1	3	3	6	5	7	4	5	6	4	4	3	5	2	4	6	4	5	6	5	4	4	5	5	5	6	5	5
319	4	4	5	0	2	1	3	3	4	4	4	4	1	3	1	2	1	2	4	4	3	3	3	3	3	3	3	3	3	3	3
320	4	3	4	1	2	1	6	6	6	5	6	5	2	3	2	3	2	2	6	6	5	5	4	6	5	4	5	5	6	6	5
321	4	5	4	1	4	2	7	7	7	7	7	7	1	1	1	3	1	1	7	7	7	5	6	7	7	4	7	7	7	7	3
322	3	3	5	0	2	1	4	5	6	4	5	4	1	4	1	1	2	4	5	5	3	5	4	5	5	3	5	4	5	5	4
323	3	3	3	1	3	3	7	7	7	7	7	7	1	1	1	1	1	1	5	6	6	7	7	7	7	5	7	7	7	7	7
324	5	4	4	1	2	2	4	5	7	4	2	4	3	1	1	5	3	7	5	4	4	5	4	5	5	4	4	4	5	5	4
